# Supplementary material for: Body Composition and Dietary Intake of Combat Sports Athletes: A Systematic Review
Source: Nutrients. 2026 Mar 10;18(6):884. doi: 10.3390/nu18060884 (PMC13029353; doi:10.3390/nu18060884)
Supplement: Supplementary file 1 [file nutrients-18-00884-s001.zip]

Archive with 3 entries (3 files):
- Supplementary Materials_JFHB.pdf
- Tabla S1. PRISMA_2020_abstract_checklist.pdf
- Table S2. PRISMA_2020_checklist.pdf
